# Supplementary material for: Highly regioselective and diastereoselective synthesis of novel pyrazinoindolones via a base-mediated Ugi-N-alkylation sequence
Source: RSC Adv. 2023 Jun 6;13(25):16963–9. doi: 10.1039/d3ra02065g (PMC10243185; doi:10.1039/d3ra02065g)
Supplement: RA-013-D3RA02065G-s002 [file RA-013-D3RA02065G-s002.cif]

# Electronic Supplementary Material (ESI) for RSC Advances.
# This journal is © The Royal Society of Chemistry 2023

####################################################################### 
# 
# This file contains crystal structure data downloaded from the 
# Cambridge Structural Database (CSD) hosted by the Cambridge 
# Crystallographic Data Centre (CCDC).
# 
# Full information about CCDC data access policies and citation 
# guidelines are available at http://www.ccdc.cam.ac.uk/access/V1 
# 
# Audit and citation data items may have been added by the CCDC. 
# Please retain this information to preserve the provenance of 
# this file and to allow appropriate attribution of the data. 
# 
#######################################################################

data_tmb2a
_database_code_depnum_ccdc_archive 'CCDC 2249611'
loop_
_audit_author_name
_audit_author_address
'Rahman Bikas'
;Imam khomeini International University, Qazvin
Iran
;
_audit_update_record             
;
2023-04-01 deposited with the CCDC.	2023-05-24 downloaded from the CCDC.
;

_audit_creation_method           SHELXL-2013
_chemical_name_systematic        
;
 ?
;
_chemical_name_common            ?
_chemical_melting_point          ?
_chemical_formula_moiety         'C32 H32 Cl N3 O3'
_chemical_formula_sum            'C32 H32 Cl N3 O3'
_chemical_formula_weight         542.05

loop_
_atom_type_symbol
_atom_type_description
_atom_type_scat_dispersion_real
_atom_type_scat_dispersion_imag
_atom_type_scat_source
C C 0.0181 0.0091 'International Tables Vol C Tables 4.2.6.8 and 6.1.1.4'
H H 0.0000 0.0000 'International Tables Vol C Tables 4.2.6.8 and 6.1.1.4'
N N 0.0311 0.0180 'International Tables Vol C Tables 4.2.6.8 and 6.1.1.4'
O O 0.0492 0.0322 'International Tables Vol C Tables 4.2.6.8 and 6.1.1.4'
Cl Cl 0.3639 0.7018 'International Tables Vol C Tables 4.2.6.8 and 6.1.1.4'

_space_group_crystal_system      monoclinic
_space_group_IT_number           13
_space_group_name_H-M_alt        'P 2/n'
_space_group_name_Hall           '-P 2yac'

_shelx_space_group_comment       
;
The symmetry employed for this shelxl refinement is uniquely defined
by the following loop, which should always be used as a source of
symmetry information in preference to the above space-group names.
They are only intended as comments.
;

loop_
_space_group_symop_operation_xyz
'x, y, z'
'-x+1/2, y, -z+1/2'
'-x, -y, -z'
'x-1/2, -y, z-1/2'

_cell_length_a                   26.155(9)
_cell_length_b                   6.9777(18)
_cell_length_c                   30.372(14)
_cell_angle_alpha                90
_cell_angle_beta                 100.04(4)
_cell_angle_gamma                90
_cell_volume                     5458(4)
_cell_formula_units_Z            8
_cell_measurement_temperature    100(2)
_cell_measurement_reflns_used    8663
_cell_measurement_theta_min      2
_cell_measurement_theta_max      50

_exptl_crystal_description       needle
_exptl_crystal_colour            colorless
_exptl_crystal_density_meas      ?
_exptl_crystal_density_method    ?
_exptl_crystal_density_diffrn    1.319
_exptl_crystal_F_000             2288
_exptl_transmission_factor_min   ?
_exptl_transmission_factor_max   ?
_exptl_crystal_size_max          0.300
_exptl_crystal_size_mid          0.040
_exptl_crystal_size_min          0.020
_exptl_absorpt_coefficient_mu    1.549
_shelx_estimated_absorpt_T_min   0.654
_shelx_estimated_absorpt_T_max   0.970
_exptl_absorpt_correction_T_min  0.548
_exptl_absorpt_correction_T_max  1.000
_exptl_absorpt_correction_type   gaussian
_exptl_absorpt_process_details   
;
CrysAlisPro 1.171.42.72a (Rigaku Oxford Diffraction, 2022)
Numerical absorption correction based on gaussian integration over
a multifaceted crystal model
Empirical absorption correction using spherical harmonics,
implemented in SCALE3 ABSPACK scaling algorithm.
;
_oxdiff_exptl_absorpt_empirical_full_min 0.599
_oxdiff_exptl_absorpt_empirical_full_max 1.617
_oxdiff_exptl_absorpt_empirical_details 
;
Empirical correction (ABSPACK) includes:
- Absorption correction using spherical harmonics
- Frame scaling
;
_exptl_special_details           
;
 ?
;

_diffrn_ambient_temperature      100(2)
_diffrn_source                   'Rotating-anode X-ray tube'
_diffrn_source_type              'Rigaku (Cu) X-ray Source'
_diffrn_radiation_probe          x-ray
_diffrn_radiation_type           'Cu K\a'
_diffrn_radiation_wavelength     1.54184
_diffrn_radiation_monochromator  mirror
_diffrn_measurement_device       'four-circle diffractometer'
_diffrn_measurement_device_type  'XtaLAB Synergy R, DW system, HyPix-Arc 150'
_diffrn_detector                 'Hybrid Pixel Array Detector'
_diffrn_detector_type            'HyPix-Arc 150'
_diffrn_detector_area_resol_mean 10.0000
_diffrn_reflns_number            32621
_diffrn_reflns_av_unetI/netI     0.0787
_diffrn_reflns_av_R_equivalents  0.0931
_diffrn_reflns_limit_h_min       -32
_diffrn_reflns_limit_h_max       28
_diffrn_reflns_limit_k_min       -8
_diffrn_reflns_limit_k_max       7
_diffrn_reflns_limit_l_min       -29
_diffrn_reflns_limit_l_max       37
_diffrn_reflns_theta_min         2.059
_diffrn_reflns_theta_max         73.435
_diffrn_reflns_theta_full        67.000
_diffrn_measured_fraction_theta_max 0.940
_diffrn_measured_fraction_theta_full 0.987
_diffrn_reflns_Laue_measured_fraction_max 0.940
_diffrn_reflns_Laue_measured_fraction_full 0.987
_diffrn_reflns_point_group_measured_fraction_max 0.940
_diffrn_reflns_point_group_measured_fraction_full 0.987
_reflns_number_total             10338
_reflns_number_gt                6331
_reflns_threshold_expression     'I > 2\s(I)'
_reflns_Friedel_coverage         0.000
_reflns_Friedel_fraction_max     .
_reflns_Friedel_fraction_full    .

_reflns_special_details          
;
 Reflections were merged by SHELXL according to the crystal
 class for the calculation of statistics and refinement.
 
 _reflns_Friedel_fraction is defined as the number of unique
 Friedel pairs measured divided by the number that would be
 possible theoretically, ignoring centric projections and
 systematic absences.
;

_computing_data_collection       'CrysAlisPro 1.171.42.72a (Rigaku OD, 2022)'
_computing_cell_refinement       'CrysAlisPro 1.171.42.72a (Rigaku OD, 2022)'
_computing_data_reduction        'CrysAlisPro 1.171.42.72a (Rigaku OD, 2022)'
_computing_structure_solution    'SHELXS-97 (Sheldrick, 2008)'
_computing_structure_refinement  'SHELXL-2013 (Sheldrick, 2013)'
_computing_molecular_graphics    ?
_computing_publication_material  ?

_refine_special_details          
;
 ?
;
_refine_ls_structure_factor_coef Fsqd
_refine_ls_matrix_type           full
_refine_ls_weighting_scheme      calc
_refine_ls_weighting_details     
;
 w=1/[\s^2^(Fo^2^)+(0.1738P)^2^]
 where P=(Fo^2^+2Fc^2^)/3
;
_atom_sites_solution_primary     'direct methods'
_atom_sites_solution_secondary   ?
_atom_sites_solution_hydrogens   geom
_refine_ls_hydrogen_treatment    constr
_refine_ls_extinction_method     SHELXL
_refine_ls_extinction_coef       0.00066(14)
_refine_ls_extinction_expression Fc^*^=kFc[1+0.001xFc^2^\l^3^/sin(2\q)]^-1/4^
_refine_ls_number_reflns         10338
_refine_ls_number_parameters     742
_refine_ls_number_restraints     2
_refine_ls_R_factor_all          0.1308
_refine_ls_R_factor_gt           0.0888
_refine_ls_wR_factor_ref         0.2780
_refine_ls_wR_factor_gt          0.2463
_refine_ls_goodness_of_fit_ref   1.057
_refine_ls_restrained_S_all      1.057
_refine_ls_shift/su_max          0.001
_refine_ls_shift/su_mean         0.000

loop_
_atom_site_label
_atom_site_type_symbol
_atom_site_fract_x
_atom_site_fract_y
_atom_site_fract_z
_atom_site_U_iso_or_equiv
_atom_site_adp_type
_atom_site_occupancy
_atom_site_site_symmetry_order
_atom_site_calc_flag
_atom_site_refinement_flags_posn
_atom_site_refinement_flags_adp
_atom_site_refinement_flags_occupancy
_atom_site_disorder_assembly
_atom_site_disorder_group
Cl1 Cl 0.48801(4) 0.23719(16) 0.52625(4) 0.0480(3) Uani 1 1 d . . . . .
C1A C 0.42386(17) 0.2941(6) 0.52868(16) 0.0403(10) Uani 1 1 d . . . . .
C2A C 0.38689(18) 0.2740(6) 0.49037(17) 0.0449(11) Uani 1 1 d . . . . .
H2A H 0.3965 0.2283 0.4635 0.054 Uiso 1 1 calc R U . . .
C3A C 0.33535(17) 0.3214(6) 0.49158(17) 0.0440(11) Uani 1 1 d . . . . .
H3A H 0.3099 0.3126 0.4652 0.053 Uiso 1 1 calc R U . . .
C4A C 0.32155(17) 0.3812(6) 0.53115(17) 0.0457(11) Uani 1 1 d . . . . .
H4A H 0.2863 0.4110 0.5320 0.055 Uiso 1 1 calc R U . . .
C5A C 0.35799(16) 0.3985(6) 0.56942(16) 0.0395(10) Uani 1 1 d . . . . .
H5A H 0.3478 0.4401 0.5964 0.047 Uiso 1 1 calc R U . . .
C6A C 0.41000(15) 0.3550(6) 0.56877(15) 0.0358(9) Uani 1 1 d . . . . .
N1A N 0.44858(12) 0.3861(5) 0.60732(12) 0.0348(8) Uani 1 1 d . . . . .
C7A C 0.47151(16) 0.2368(6) 0.63180(15) 0.0384(10) Uani 1 1 d . . . . .
O1A O 0.46066(11) 0.0672(4) 0.62128(11) 0.0418(7) Uani 1 1 d . . . . .
C8A C 0.51222(16) 0.2873(7) 0.66995(16) 0.0412(10) Uani 1 1 d . . . . .
C9A C 0.53805(17) 0.1715(7) 0.70220(16) 0.0477(11) Uani 1 1 d . . . . .
H9A H 0.5324 0.0384 0.7058 0.057 Uiso 1 1 calc R U . . .
C10A C 0.57551(18) 0.2897(8) 0.72972(16) 0.0517(12) Uani 1 1 d . . . . .
C11A C 0.6141(2) 0.2555(10) 0.76737(18) 0.0656(16) Uani 1 1 d . . . . .
H11A H 0.6189 0.1305 0.7798 0.079 Uiso 1 1 calc R U . . .
C12A C 0.6447(2) 0.4046(12) 0.7859(2) 0.089(2) Uani 1 1 d . . . . .
H12A H 0.6710 0.3819 0.8111 0.106 Uiso 1 1 calc R U . . .
C13A C 0.6374(3) 0.5908(11) 0.7681(2) 0.086(2) Uani 1 1 d . . . . .
H13A H 0.6587 0.6920 0.7819 0.103 Uiso 1 1 calc R U . . .
C14A C 0.6006(2) 0.6297(9) 0.73153(19) 0.0627(15) Uani 1 1 d . . . . .
H14A H 0.5961 0.7555 0.7195 0.075 Uiso 1 1 calc R U . . .
C15A C 0.56962(17) 0.4762(8) 0.71227(16) 0.0475(11) Uani 1 1 d . . . . .
N2A N 0.53061(13) 0.4725(5) 0.67552(12) 0.0409(9) Uani 1 1 d . . . . .
C16A C 0.51135(16) 0.6245(6) 0.64395(15) 0.0411(10) Uani 1 1 d . . . . .
H16A H 0.5133 0.7488 0.6606 0.049 Uiso 1 1 calc R U . . .
C17A C 0.45444(15) 0.5805(5) 0.62593(15) 0.0353(9) Uani 1 1 d . . . . .
H17A H 0.4424 0.6722 0.6010 0.042 Uiso 1 1 calc R U . . .
C18A C 0.41966(15) 0.6096(6) 0.66168(15) 0.0353(9) Uani 1 1 d . . . . .
O2A O 0.39866(11) 0.4739(4) 0.67729(11) 0.0433(7) Uani 1 1 d . . . . .
N3A N 0.41515(14) 0.7935(5) 0.67334(13) 0.0394(8) Uani 1 1 d . . . . .
H3A1 H 0.4339 0.8792 0.6620 0.060(15) Uiso 1 1 calc R . . . .
C19A C 0.38129(15) 0.8611(6) 0.70345(14) 0.0368(9) Uani 1 1 d . . . . .
H19A H 0.3705 0.7489 0.7201 0.044 Uiso 1 1 calc R U . . .
C20A C 0.33252(16) 0.9541(6) 0.67643(15) 0.0393(10) Uani 1 1 d . . . . .
H20A H 0.3427 1.0618 0.6586 0.047 Uiso 1 1 calc R U . . .
H20B H 0.3136 0.8589 0.6555 0.047 Uiso 1 1 calc R U . . .
C21A C 0.29711(16) 1.0280(7) 0.70757(16) 0.0444(11) Uani 1 1 d . . . . .
H21A H 0.2842 0.9186 0.7232 0.053 Uiso 1 1 calc R U . . .
H21B H 0.2668 1.0935 0.6898 0.053 Uiso 1 1 calc R U . . .
C22A C 0.32593(18) 1.1674(7) 0.74193(17) 0.0484(11) Uani 1 1 d . . . . .
H22A H 0.3355 1.2834 0.7264 0.058 Uiso 1 1 calc R U . . .
H22B H 0.3028 1.2072 0.7628 0.058 Uiso 1 1 calc R U . . .
C23A C 0.37450(18) 1.0768(7) 0.76811(16) 0.0473(11) Uani 1 1 d . . . . .
H23A H 0.3647 0.9692 0.7862 0.057 Uiso 1 1 calc R U . . .
H23B H 0.3934 1.1727 0.7889 0.057 Uiso 1 1 calc R U . . .
C24A C 0.40999(17) 1.0030(6) 0.73700(16) 0.0441(11) Uani 1 1 d . . . . .
H24A H 0.4224 1.1121 0.7208 0.053 Uiso 1 1 calc R U . . .
H24B H 0.4407 0.9397 0.7548 0.053 Uiso 1 1 calc R U . . .
C25A C 0.54350(17) 0.6428(7) 0.60613(16) 0.0469(11) Uani 1 1 d . . . . .
H25A H 0.5434 0.5184 0.5905 0.056 Uiso 1 1 calc R U . A 2
H25B H 0.5271 0.7391 0.5842 0.056 Uiso 1 1 calc R U . A 2
Cl2 Cl 0.25997(5) -0.26701(18) 0.41703(4) 0.0531(3) Uani 1 1 d . . . . .
C1B C 0.29577(16) -0.2045(6) 0.46888(16) 0.0414(10) Uani 1 1 d . . . . .
C2B C 0.34984(17) -0.2194(6) 0.47525(17) 0.0449(11) Uani 1 1 d . . . . .
H2B H 0.3666 -0.2622 0.4517 0.054 Uiso 1 1 calc R U . . .
C3B C 0.37848(16) -0.1714(6) 0.51606(17) 0.0440(11) Uani 1 1 d . . . . .
H3B H 0.4153 -0.1782 0.5203 0.053 Uiso 1 1 calc R U . . .
C4B C 0.35497(16) -0.1139(6) 0.55086(16) 0.0420(10) Uani 1 1 d . . . . .
H4B H 0.3753 -0.0826 0.5790 0.050 Uiso 1 1 calc R U . . .
C5B C 0.30049(16) -0.1016(6) 0.54446(15) 0.0389(10) Uani 1 1 d . . . . .
H5B H 0.2839 -0.0636 0.5685 0.047 Uiso 1 1 calc R U . . .
C6B C 0.27092(15) -0.1447(6) 0.50328(15) 0.0360(9) Uani 1 1 d . . . . .
N1B N 0.21571(12) -0.1147(5) 0.49570(12) 0.0361(8) Uani 1 1 d . . . . .
C7B C 0.18291(16) -0.2656(6) 0.49111(15) 0.0373(9) Uani 1 1 d . . . . .
O1B O 0.19774(11) -0.4349(4) 0.49407(11) 0.0409(7) Uani 1 1 d . . . . .
C8B C 0.12727(16) -0.2170(5) 0.47975(16) 0.0386(10) Uani 1 1 d . . . . .
C9B C 0.08486(16) -0.3344(6) 0.47560(17) 0.0453(11) Uani 1 1 d . . . . .
H9B H 0.0850 -0.4675 0.4821 0.054 Uiso 1 1 calc R U . . .
C10B C 0.04063(16) -0.2205(6) 0.45975(17) 0.0446(11) Uani 1 1 d . . . . .
C11B C -0.01305(18) -0.2596(7) 0.44868(19) 0.0540(13) Uani 1 1 d . . . . .
H11B H -0.0259 -0.3858 0.4512 0.065 Uiso 1 1 calc R U . . .
C12B C -0.04609(17) -0.1121(7) 0.43432(18) 0.0540(13) Uani 1 1 d . . . . .
H12B H -0.0822 -0.1375 0.4263 0.065 Uiso 1 1 calc R U . . .
C13B C -0.02803(18) 0.0762(7) 0.43107(19) 0.0550(13) Uani 1 1 d . . . . .
H13B H -0.0523 0.1752 0.4215 0.066 Uiso 1 1 calc R U . . .
C14B C 0.02407(16) 0.1211(7) 0.44146(17) 0.0470(11) Uani 1 1 d . . . . .
H14B H 0.0363 0.2482 0.4390 0.056 Uiso 1 1 calc R U . . .
C15B C 0.05801(15) -0.0304(6) 0.45585(16) 0.0409(10) Uani 1 1 d . . . . .
N2B N 0.11160(12) -0.0320(5) 0.46828(13) 0.0403(9) Uani 1 1 d . . . . .
C16B C 0.14881(15) 0.1231(5) 0.46656(15) 0.0380(10) Uani 1 1 d . . . . .
H16B H 0.1329 0.2455 0.4748 0.046 Uiso 1 1 calc R U . . .
C17B C 0.19679(15) 0.0799(5) 0.50219(15) 0.0370(9) Uani 1 1 d . . . . .
H17B H 0.2247 0.1712 0.4972 0.044 Uiso 1 1 calc R U . . .
C18B C 0.18806(14) 0.1089(5) 0.55061(15) 0.0360(9) Uani 1 1 d . . . . .
O2B O 0.18736(12) -0.0255(4) 0.57632(11) 0.0454(8) Uani 1 1 d . . . . .
N3B N 0.18321(13) 0.2949(5) 0.56134(13) 0.0389(8) Uani 1 1 d . . . . .
H3B1 H 0.1794 0.3802 0.5397 0.09(2) Uiso 1 1 calc R . . . .
C19B C 0.18391(15) 0.3622(6) 0.60689(15) 0.0384(10) Uani 1 1 d . . . . .
H19B H 0.1759 0.2525 0.6257 0.046 Uiso 1 1 calc R U . . .
C20B C 0.23792(15) 0.4422(6) 0.62642(15) 0.0403(10) Uani 1 1 d . . . . .
H20C H 0.2641 0.3390 0.6274 0.048 Uiso 1 1 calc R U . . .
H20D H 0.2470 0.5451 0.6067 0.048 Uiso 1 1 calc R U . . .
C21B C 0.23971(16) 0.5212(6) 0.67291(15) 0.0427(10) Uani 1 1 d . . . . .
H21C H 0.2744 0.5772 0.6837 0.051 Uiso 1 1 calc R U . . .
H21D H 0.2344 0.4155 0.6934 0.051 Uiso 1 1 calc R U . . .
C22B C 0.19836(17) 0.6739(6) 0.67394(17) 0.0475(11) Uani 1 1 d . . . . .
H22C H 0.1990 0.7163 0.7051 0.057 Uiso 1 1 calc R U . . .
H22D H 0.2059 0.7864 0.6562 0.057 Uiso 1 1 calc R U . . .
C23B C 0.14520(17) 0.5956(7) 0.65491(18) 0.0515(12) Uani 1 1 d . . . . .
H23C H 0.1190 0.6980 0.6547 0.062 Uiso 1 1 calc R U . . .
H23D H 0.1365 0.4905 0.6742 0.062 Uiso 1 1 calc R U . . .
C24B C 0.14315(16) 0.5206(6) 0.60761(17) 0.0450(11) Uani 1 1 d . . . . .
H24C H 0.1498 0.6270 0.5878 0.054 Uiso 1 1 calc R U . . .
H24D H 0.1081 0.4688 0.5962 0.054 Uiso 1 1 calc R U . . .
C25B C 0.16372(16) 0.1479(6) 0.42046(16) 0.0445(11) Uani 1 1 d . . . . .
H25C H 0.1912 0.2465 0.4223 0.053 Uiso 1 1 calc R U . . .
H25D H 0.1782 0.0257 0.4115 0.053 Uiso 1 1 calc R U . . .
C26B C 0.11862(17) 0.2060(6) 0.38507(17) 0.0454(11) Uani 1 1 d . . . . .
C27B C 0.09045(19) 0.0678(7) 0.35757(17) 0.0515(12) Uani 1 1 d . . . . .
H27B H 0.1013 -0.0624 0.3599 0.062 Uiso 1 1 calc R U . . .
C28B C 0.04691(19) 0.1191(7) 0.32698(18) 0.0536(12) Uani 1 1 d . . . . .
H28B H 0.0284 0.0238 0.3083 0.064 Uiso 1 1 calc R U . . .
C29B C 0.03003(18) 0.3078(7) 0.32330(17) 0.0501(12) Uani 1 1 d . . . . .
C30B C 0.05765(18) 0.4475(6) 0.35060(17) 0.0477(11) Uani 1 1 d . . . . .
H30B H 0.0465 0.5772 0.3485 0.057 Uiso 1 1 calc R U . . .
C31B C 0.10144(18) 0.3952(6) 0.38072(16) 0.0460(11) Uani 1 1 d . . . . .
H31B H 0.1203 0.4910 0.3990 0.055 Uiso 1 1 calc R U . . .
O3B O -0.01288(13) 0.3449(5) 0.29218(13) 0.0608(10) Uani 1 1 d . . . . .
C32B C -0.03132(18) 0.5375(7) 0.28715(17) 0.0500(12) Uani 1 1 d . . . . .
H32D H -0.0637 0.5413 0.2654 0.075 Uiso 1 1 calc R U . . .
H32E H -0.0052 0.6180 0.2766 0.075 Uiso 1 1 calc R U . . .
H32F H -0.0377 0.5855 0.3160 0.075 Uiso 1 1 calc R U . . .
C26A C 0.5962(4) 0.7398(17) 0.6218(6) 0.042(4) Uani 0.5 1 d G . P B -1
C27A C 0.5970(3) 0.9348(17) 0.6313(6) 0.046(3) Uani 0.5 1 d G . P B -1
H27A H 0.5658 1.0072 0.6253 0.055 Uiso 0.5 1 calc R U P B -1
C28A C 0.6434(4) 1.0238(13) 0.6495(4) 0.050(3) Uani 0.5 1 d G . P B -1
H28A H 0.6440 1.1570 0.6560 0.060 Uiso 0.5 1 calc R U P B -1
C29A C 0.6891(3) 0.9178(14) 0.6582(3) 0.056(3) Uani 0.5 1 d G . P B -1
C30A C 0.6883(3) 0.7228(14) 0.6487(4) 0.060(4) Uani 0.5 1 d G . P B -1
H30A H 0.7195 0.6504 0.6546 0.073 Uiso 0.5 1 calc R U P B -1
C31A C 0.6418(4) 0.6339(12) 0.6305(5) 0.054(4) Uani 0.5 1 d G . P B -1
H31A H 0.6413 0.5006 0.6240 0.064 Uiso 0.5 1 calc R U P B -1
O3A O 0.7350(4) 1.0185(15) 0.6788(4) 0.087(3) Uani 0.5 1 d D . P B -1
C32A C 0.7665(9) 0.858(3) 0.6775(9) 0.163(10) Uiso 0.5 1 d D . P B -1
H32A H 0.8031 0.8955 0.6853 0.244 Uiso 0.5 1 calc R U P B -1
H32B H 0.7601 0.8032 0.6473 0.244 Uiso 0.5 1 calc R U P B -1
H32C H 0.7585 0.7621 0.6989 0.244 Uiso 0.5 1 calc R U P B -1
C26C C 0.5987(4) 0.701(2) 0.6234(7) 0.047(5) Uani 0.5 1 d G . P B 2
C27C C 0.6094(4) 0.8942(18) 0.6321(6) 0.049(4) Uani 0.5 1 d G . P B 2
H27C H 0.5830 0.9874 0.6240 0.058 Uiso 0.5 1 calc R U P B 2
C28C C 0.6587(4) 0.9506(12) 0.6528(5) 0.069(5) Uani 0.5 1 d G . P B 2
H28C H 0.6660 1.0823 0.6588 0.083 Uiso 0.5 1 calc R U P B 2
C29C C 0.6974(3) 0.8142(14) 0.6648(5) 0.081(6) Uani 0.5 1 d G . P B 2
C30C C 0.6867(4) 0.6214(13) 0.6560(5) 0.089(6) Uani 0.5 1 d G . P B 2
H30C H 0.7131 0.5282 0.6642 0.107 Uiso 0.5 1 calc R U P B 2
C31C C 0.6374(5) 0.5650(14) 0.6353(6) 0.063(5) Uani 0.5 1 d G . P B 2
H31C H 0.6301 0.4333 0.6293 0.076 Uiso 0.5 1 calc R U P B 2
O3C O 0.7440(7) 0.879(2) 0.6948(5) 0.140(5) Uiso 0.5 1 d D . P B 2
C32C C 0.7499(9) 1.081(2) 0.7085(7) 0.132(8) Uiso 0.5 1 d D . P B 2
H32G H 0.7868 1.1102 0.7181 0.198 Uiso 0.5 1 calc R U P B 2
H32H H 0.7312 1.1045 0.7332 0.198 Uiso 0.5 1 calc R U P B 2
H32I H 0.7357 1.1634 0.6831 0.198 Uiso 0.5 1 calc R U P B 2

loop_
_atom_site_aniso_label
_atom_site_aniso_U_11
_atom_site_aniso_U_22
_atom_site_aniso_U_33
_atom_site_aniso_U_23
_atom_site_aniso_U_13
_atom_site_aniso_U_12
Cl1 0.0430(6) 0.0429(6) 0.0613(7) -0.0036(5) 0.0181(5) 0.0040(5)
C1A 0.039(2) 0.029(2) 0.053(3) 0.0014(19) 0.008(2) 0.0034(17)
C2A 0.053(3) 0.030(2) 0.052(3) 0.0013(19) 0.010(2) -0.002(2)
C3A 0.043(2) 0.026(2) 0.059(3) 0.003(2) -0.003(2) -0.0048(18)
C4A 0.041(2) 0.035(2) 0.060(3) 0.003(2) 0.004(2) 0.0004(19)
C5A 0.036(2) 0.032(2) 0.050(3) 0.0018(19) 0.0063(19) -0.0031(17)
C6A 0.034(2) 0.026(2) 0.047(3) 0.0030(17) 0.0071(18) -0.0037(16)
N1A 0.0328(17) 0.0249(16) 0.047(2) 0.0005(14) 0.0076(15) 0.0041(13)
C7A 0.033(2) 0.032(2) 0.053(3) 0.0064(19) 0.0173(19) 0.0030(17)
O1A 0.0356(15) 0.0289(15) 0.063(2) 0.0059(14) 0.0136(14) 0.0029(12)
C8A 0.031(2) 0.045(3) 0.049(3) 0.004(2) 0.0121(19) 0.0047(18)
C9A 0.043(2) 0.054(3) 0.050(3) 0.010(2) 0.016(2) 0.014(2)
C10A 0.042(2) 0.073(3) 0.041(3) 0.001(2) 0.009(2) 0.017(2)
C11A 0.054(3) 0.091(4) 0.050(3) 0.004(3) 0.005(3) 0.032(3)
C12A 0.065(4) 0.128(6) 0.061(4) -0.035(4) -0.022(3) 0.042(4)
C13A 0.077(4) 0.093(5) 0.077(5) -0.038(4) -0.016(3) 0.022(4)
C14A 0.049(3) 0.077(4) 0.059(3) -0.022(3) 0.000(2) 0.009(3)
C15A 0.040(2) 0.064(3) 0.040(3) -0.006(2) 0.011(2) 0.008(2)
N2A 0.0337(18) 0.046(2) 0.044(2) 0.0007(17) 0.0085(16) 0.0049(16)
C16A 0.040(2) 0.039(2) 0.044(3) 0.0018(19) 0.0088(19) -0.0046(19)
C17A 0.035(2) 0.0243(19) 0.047(3) 0.0044(17) 0.0062(18) -0.0008(16)
C18A 0.0283(19) 0.029(2) 0.048(3) 0.0076(17) 0.0037(17) -0.0011(16)
O2A 0.0419(16) 0.0349(16) 0.055(2) 0.0029(14) 0.0144(14) -0.0050(13)
N3A 0.0391(18) 0.0269(17) 0.055(2) 0.0025(16) 0.0163(17) 0.0018(15)
C19A 0.034(2) 0.034(2) 0.043(3) -0.0010(18) 0.0116(18) 0.0003(17)
C20A 0.037(2) 0.034(2) 0.048(3) 0.0010(19) 0.0113(19) -0.0005(17)
C21A 0.036(2) 0.046(3) 0.054(3) 0.001(2) 0.013(2) -0.0005(19)
C22A 0.047(3) 0.042(3) 0.060(3) -0.006(2) 0.019(2) -0.005(2)
C23A 0.052(3) 0.042(3) 0.050(3) -0.004(2) 0.014(2) -0.011(2)
C24A 0.038(2) 0.038(2) 0.055(3) 0.003(2) 0.005(2) -0.0071(19)
C25A 0.041(2) 0.051(3) 0.050(3) -0.003(2) 0.013(2) -0.015(2)
Cl2 0.0486(6) 0.0562(7) 0.0530(7) -0.0037(5) 0.0046(5) 0.0065(5)
C1B 0.035(2) 0.034(2) 0.054(3) 0.0019(19) 0.0041(19) 0.0011(18)
C2B 0.040(2) 0.037(2) 0.061(3) 0.006(2) 0.017(2) 0.0073(19)
C3B 0.032(2) 0.032(2) 0.067(3) 0.008(2) 0.008(2) -0.0001(18)
C4B 0.033(2) 0.034(2) 0.056(3) 0.004(2) -0.0022(19) -0.0009(18)
C5B 0.035(2) 0.028(2) 0.052(3) 0.0030(18) 0.0031(19) 0.0037(17)
C6B 0.0298(19) 0.0249(19) 0.052(3) 0.0037(18) 0.0025(18) 0.0008(16)
N1B 0.0278(16) 0.0231(16) 0.055(2) -0.0008(15) 0.0006(15) 0.0000(13)
C7B 0.036(2) 0.025(2) 0.050(3) -0.0019(18) 0.0058(18) -0.0016(16)
O1B 0.0382(15) 0.0205(14) 0.063(2) 0.0012(13) 0.0060(14) 0.0006(12)
C8B 0.034(2) 0.0222(19) 0.058(3) 0.0014(18) 0.0033(19) -0.0001(16)
C9B 0.033(2) 0.032(2) 0.070(3) -0.003(2) 0.007(2) -0.0071(18)
C10B 0.031(2) 0.033(2) 0.069(3) -0.005(2) 0.005(2) -0.0038(17)
C11B 0.039(2) 0.041(3) 0.081(4) -0.003(2) 0.006(2) -0.009(2)
C12B 0.031(2) 0.049(3) 0.079(4) -0.006(3) 0.004(2) -0.005(2)
C13B 0.037(2) 0.046(3) 0.078(4) -0.005(3) -0.001(2) 0.002(2)
C14B 0.034(2) 0.037(2) 0.067(3) -0.002(2) 0.001(2) 0.0013(19)
C15B 0.0281(19) 0.034(2) 0.059(3) 0.000(2) 0.0013(18) -0.0020(17)
N2B 0.0286(17) 0.0255(17) 0.065(3) 0.0005(16) 0.0021(16) -0.0006(14)
C16B 0.032(2) 0.0211(19) 0.059(3) -0.0010(18) 0.0025(19) -0.0005(16)
C17B 0.031(2) 0.0212(19) 0.056(3) 0.0012(18) 0.0014(18) -0.0003(16)
C18B 0.0267(18) 0.0228(19) 0.058(3) 0.0008(18) 0.0063(18) 0.0010(15)
O2B 0.0454(17) 0.0286(15) 0.063(2) 0.0051(14) 0.0121(15) -0.0013(13)
N3B 0.0407(19) 0.0248(17) 0.051(2) 0.0001(16) 0.0058(16) 0.0018(14)
C19B 0.034(2) 0.031(2) 0.051(3) 0.0010(18) 0.0100(19) -0.0022(17)
C20B 0.032(2) 0.040(2) 0.049(3) 0.005(2) 0.0091(18) 0.0004(18)
C21B 0.037(2) 0.042(2) 0.049(3) 0.004(2) 0.0069(19) 0.0007(19)
C22B 0.045(2) 0.036(2) 0.062(3) -0.005(2) 0.011(2) 0.003(2)
C23B 0.036(2) 0.044(3) 0.076(4) -0.008(2) 0.016(2) 0.006(2)
C24B 0.031(2) 0.037(2) 0.066(3) -0.006(2) 0.006(2) 0.0003(18)
C25B 0.038(2) 0.033(2) 0.059(3) 0.006(2) 0.000(2) -0.0008(18)
C26B 0.040(2) 0.038(2) 0.057(3) 0.001(2) 0.002(2) 0.0008(19)
C27B 0.050(3) 0.037(2) 0.063(3) 0.001(2) -0.003(2) 0.003(2)
C28B 0.048(3) 0.037(3) 0.069(3) -0.003(2) -0.009(2) -0.003(2)
C29B 0.043(2) 0.043(3) 0.059(3) 0.004(2) -0.005(2) 0.004(2)
C30B 0.046(2) 0.030(2) 0.063(3) 0.004(2) -0.001(2) -0.0011(19)
C31B 0.046(2) 0.033(2) 0.055(3) 0.005(2) -0.004(2) -0.0021(19)
O3B 0.0502(19) 0.0449(19) 0.077(3) 0.0034(17) -0.0172(17) 0.0029(16)
C32B 0.043(2) 0.047(3) 0.057(3) 0.010(2) 0.003(2) 0.009(2)
C26A 0.031(9) 0.052(9) 0.047(10) -0.010(7) 0.016(7) 0.005(6)
C27A 0.030(5) 0.044(6) 0.067(9) -0.016(6) 0.022(6) -0.015(5)
C28A 0.024(6) 0.064(9) 0.064(8) -0.018(6) 0.013(5) -0.009(5)
C29A 0.032(6) 0.071(9) 0.070(8) 0.012(7) 0.021(6) 0.004(7)
C30A 0.032(6) 0.074(12) 0.079(10) 0.009(8) 0.019(6) 0.006(7)
C31A 0.052(8) 0.050(9) 0.066(8) 0.006(7) 0.029(6) 0.017(6)
O3A 0.072(6) 0.082(6) 0.112(9) 0.018(6) 0.029(6) 0.001(5)
C26C 0.044(11) 0.037(6) 0.063(11) -0.006(6) 0.018(8) -0.016(6)
C27C 0.028(5) 0.062(9) 0.057(8) -0.001(7) 0.010(5) 0.005(6)
C28C 0.032(8) 0.046(8) 0.124(12) 0.011(8) -0.001(8) -0.006(7)
C29C 0.022(5) 0.054(10) 0.151(16) 0.035(9) -0.029(7) -0.011(6)
C30C 0.047(7) 0.058(9) 0.165(16) 0.045(10) 0.031(8) 0.019(7)
C31C 0.052(7) 0.045(8) 0.099(12) 0.006(8) 0.032(7) 0.007(6)

_geom_special_details            
;
 All esds (except the esd in the dihedral angle between two l.s. planes)
 are estimated using the full covariance matrix.  The cell esds are taken
 into account individually in the estimation of esds in distances, angles
 and torsion angles; correlations between esds in cell parameters are only
 used when they are defined by crystal symmetry.  An approximate (isotropic)
 treatment of cell esds is used for estimating esds involving l.s. planes.
;

loop_
_geom_bond_atom_site_label_1
_geom_bond_atom_site_label_2
_geom_bond_distance
_geom_bond_site_symmetry_2
_geom_bond_publ_flag
Cl1 C1A 1.738(4) . ?
C1A C2A 1.384(7) . ?
C1A C6A 1.396(6) . ?
C2A C3A 1.395(6) . ?
C2A H2A 0.9500 . ?
C3A C4A 1.379(7) . ?
C3A H3A 0.9500 . ?
C4A C5A 1.374(6) . ?
C4A H4A 0.9500 . ?
C5A C6A 1.397(6) . ?
C5A H5A 0.9500 . ?
C6A N1A 1.423(5) . ?
N1A C7A 1.357(5) . ?
N1A C17A 1.467(5) . ?
C7A O1A 1.246(5) . ?
C7A C8A 1.473(7) . ?
C8A C9A 1.356(6) . ?
C8A N2A 1.379(6) . ?
C9A C10A 1.433(7) . ?
C9A H9A 0.9500 . ?
C10A C15A 1.403(7) . ?
C10A C11A 1.407(7) . ?
C11A C12A 1.372(9) . ?
C11A H11A 0.9500 . ?
C12A C13A 1.407(10) . ?
C12A H12A 0.9500 . ?
C13A C14A 1.364(8) . ?
C13A H13A 0.9500 . ?
C14A C15A 1.408(7) . ?
C14A H14A 0.9500 . ?
C15A N2A 1.375(6) . ?
N2A C16A 1.459(6) . ?
C16A C17A 1.525(6) . ?
C16A C25A 1.542(6) . ?
C16A H16A 1.0000 . ?
C17A C18A 1.546(6) . ?
C17A H17A 1.0000 . ?
C18A O2A 1.230(5) . ?
C18A N3A 1.342(5) . ?
N3A C19A 1.458(5) . ?
N3A H3A1 0.8800 . ?
C19A C24A 1.521(6) . ?
C19A C20A 1.535(6) . ?
C19A H19A 1.0000 . ?
C20A C21A 1.524(6) . ?
C20A H20A 0.9900 . ?
C20A H20B 0.9900 . ?
C21A C22A 1.526(7) . ?
C21A H21A 0.9900 . ?
C21A H21B 0.9900 . ?
C22A C23A 1.514(7) . ?
C22A H22A 0.9900 . ?
C22A H22B 0.9900 . ?
C23A C24A 1.525(6) . ?
C23A H23A 0.9900 . ?
C23A H23B 0.9900 . ?
C24A H24A 0.9900 . ?
C24A H24B 0.9900 . ?
C25A C26C 1.504(9) . ?
C25A C26A 1.535(8) . ?
C25A H25A 0.9900 . ?
C25A H25B 0.9900 . ?
Cl2 C1B 1.741(5) . ?
C1B C6B 1.388(6) . ?
C1B C2B 1.397(6) . ?
C2B C3B 1.373(7) . ?
C2B H2B 0.9500 . ?
C3B C4B 1.372(6) . ?
C3B H3B 0.9500 . ?
C4B C5B 1.407(6) . ?
C4B H4B 0.9500 . ?
C5B C6B 1.384(6) . ?
C5B H5B 0.9500 . ?
C6B N1B 1.437(5) . ?
N1B C7B 1.350(5) . ?
N1B C17B 1.470(5) . ?
C7B O1B 1.242(5) . ?
C7B C8B 1.475(6) . ?
C8B C9B 1.367(6) . ?
C8B N2B 1.380(5) . ?
C9B C10B 1.417(6) . ?
C9B H9B 0.9500 . ?
C10B C11B 1.412(6) . ?
C10B C15B 1.414(6) . ?
C11B C12B 1.365(7) . ?
C11B H11B 0.9500 . ?
C12B C13B 1.406(7) . ?
C12B H12B 0.9500 . ?
C13B C14B 1.380(6) . ?
C13B H13B 0.9500 . ?
C14B C15B 1.401(6) . ?
C14B H14B 0.9500 . ?
C15B N2B 1.387(5) . ?
N2B C16B 1.463(5) . ?
C16B C25B 1.527(6) . ?
C16B C17B 1.537(6) . ?
C16B H16B 1.0000 . ?
C17B C18B 1.540(6) . ?
C17B H17B 1.0000 . ?
C18B O2B 1.223(5) . ?
C18B N3B 1.349(5) . ?
N3B C19B 1.458(6) . ?
N3B H3B1 0.8800 . ?
C19B C20B 1.538(6) . ?
C19B C24B 1.538(6) . ?
C19B H19B 1.0000 . ?
C20B C21B 1.509(6) . ?
C20B H20C 0.9900 . ?
C20B H20D 0.9900 . ?
C21B C22B 1.522(6) . ?
C21B H21C 0.9900 . ?
C21B H21D 0.9900 . ?
C22B C23B 1.512(6) . ?
C22B H22C 0.9900 . ?
C22B H22D 0.9900 . ?
C23B C24B 1.521(7) . ?
C23B H23C 0.9900 . ?
C23B H23D 0.9900 . ?
C24B H24C 0.9900 . ?
C24B H24D 0.9900 . ?
C25B C26B 1.506(6) . ?
C25B H25C 0.9900 . ?
C25B H25D 0.9900 . ?
C26B C31B 1.393(6) . ?
C26B C27B 1.399(6) . ?
C27B C28B 1.385(7) . ?
C27B H27B 0.9500 . ?
C28B C29B 1.388(7) . ?
C28B H28B 0.9500 . ?
C29B O3B 1.360(6) . ?
C29B C30B 1.396(7) . ?
C30B C31B 1.385(6) . ?
C30B H30B 0.9500 . ?
C31B H31B 0.9500 . ?
O3B C32B 1.427(5) . ?
C32B H32D 0.9800 . ?
C32B H32E 0.9800 . ?
C32B H32F 0.9800 . ?
C26A C27A 1.3900 . ?
C26A C31A 1.3900 . ?
C27A C28A 1.3900 . ?
C27A H27A 0.9500 . ?
C28A C29A 1.3900 . ?
C28A H28A 0.9500 . ?
C29A C30A 1.3900 . ?
C29A O3A 1.438(13) . ?
C30A C31A 1.3900 . ?
C30A H30A 0.9500 . ?
C31A H31A 0.9500 . ?
O3A C32A 1.395(16) . ?
C32A H32A 0.9800 . ?
C32A H32B 0.9800 . ?
C32A H32C 0.9800 . ?
C26C C27C 1.3900 . ?
C26C C31C 1.3900 . ?
C27C C28C 1.3900 . ?
C27C H27C 0.9500 . ?
C28C C29C 1.3900 . ?
C28C H28C 0.9500 . ?
C29C C30C 1.3900 . ?
C29C O3C 1.462(19) . ?
C30C C31C 1.3900 . ?
C30C H30C 0.9500 . ?
C31C H31C 0.9500 . ?
O3C C32C 1.468(16) . ?
C32C H32G 0.9800 . ?
C32C H32H 0.9800 . ?
C32C H32I 0.9800 . ?

loop_
_geom_angle_atom_site_label_1
_geom_angle_atom_site_label_2
_geom_angle_atom_site_label_3
_geom_angle
_geom_angle_site_symmetry_1
_geom_angle_site_symmetry_3
_geom_angle_publ_flag
C2A C1A C6A 121.0(4) . . ?
C2A C1A Cl1 118.6(4) . . ?
C6A C1A Cl1 120.4(3) . . ?
C1A C2A C3A 119.4(4) . . ?
C1A C2A H2A 120.3 . . ?
C3A C2A H2A 120.3 . . ?
C4A C3A C2A 119.7(4) . . ?
C4A C3A H3A 120.1 . . ?
C2A C3A H3A 120.1 . . ?
C5A C4A C3A 121.0(4) . . ?
C5A C4A H4A 119.5 . . ?
C3A C4A H4A 119.5 . . ?
C4A C5A C6A 120.2(4) . . ?
C4A C5A H5A 119.9 . . ?
C6A C5A H5A 119.9 . . ?
C1A C6A C5A 118.7(4) . . ?
C1A C6A N1A 120.6(4) . . ?
C5A C6A N1A 120.5(4) . . ?
C7A N1A C6A 121.1(4) . . ?
C7A N1A C17A 119.5(4) . . ?
C6A N1A C17A 118.0(3) . . ?
O1A C7A N1A 122.0(4) . . ?
O1A C7A C8A 122.0(4) . . ?
N1A C7A C8A 115.9(4) . . ?
C9A C8A N2A 110.5(4) . . ?
C9A C8A C7A 128.8(4) . . ?
N2A C8A C7A 120.6(4) . . ?
C8A C9A C10A 106.4(5) . . ?
C8A C9A H9A 126.8 . . ?
C10A C9A H9A 126.8 . . ?
C15A C10A C11A 118.7(5) . . ?
C15A C10A C9A 107.1(4) . . ?
C11A C10A C9A 134.2(5) . . ?
C12A C11A C10A 119.3(6) . . ?
C12A C11A H11A 120.4 . . ?
C10A C11A H11A 120.4 . . ?
C11A C12A C13A 120.9(6) . . ?
C11A C12A H12A 119.6 . . ?
C13A C12A H12A 119.6 . . ?
C14A C13A C12A 121.6(6) . . ?
C14A C13A H13A 119.2 . . ?
C12A C13A H13A 119.2 . . ?
C13A C14A C15A 117.4(6) . . ?
C13A C14A H14A 121.3 . . ?
C15A C14A H14A 121.3 . . ?
N2A C15A C10A 107.9(4) . . ?
N2A C15A C14A 130.1(5) . . ?
C10A C15A C14A 122.1(5) . . ?
C15A N2A C8A 108.1(4) . . ?
C15A N2A C16A 130.0(4) . . ?
C8A N2A C16A 121.8(4) . . ?
N2A C16A C17A 107.0(3) . . ?
N2A C16A C25A 112.3(4) . . ?
C17A C16A C25A 112.0(4) . . ?
N2A C16A H16A 108.5 . . ?
C17A C16A H16A 108.5 . . ?
C25A C16A H16A 108.5 . . ?
N1A C17A C16A 110.8(3) . . ?
N1A C17A C18A 110.9(3) . . ?
C16A C17A C18A 112.2(4) . . ?
N1A C17A H17A 107.6 . . ?
C16A C17A H17A 107.6 . . ?
C18A C17A H17A 107.6 . . ?
O2A C18A N3A 124.6(4) . . ?
O2A C18A C17A 121.8(4) . . ?
N3A C18A C17A 113.6(3) . . ?
C18A N3A C19A 124.5(4) . . ?
C18A N3A H3A1 117.8 . . ?
C19A N3A H3A1 117.8 . . ?
N3A C19A C24A 110.4(3) . . ?
N3A C19A C20A 109.9(4) . . ?
C24A C19A C20A 110.5(4) . . ?
N3A C19A H19A 108.7 . . ?
C24A C19A H19A 108.7 . . ?
C20A C19A H19A 108.7 . . ?
C21A C20A C19A 110.5(4) . . ?
C21A C20A H20A 109.6 . . ?
C19A C20A H20A 109.6 . . ?
C21A C20A H20B 109.6 . . ?
C19A C20A H20B 109.6 . . ?
H20A C20A H20B 108.1 . . ?
C20A C21A C22A 111.0(4) . . ?
C20A C21A H21A 109.4 . . ?
C22A C21A H21A 109.4 . . ?
C20A C21A H21B 109.4 . . ?
C22A C21A H21B 109.4 . . ?
H21A C21A H21B 108.0 . . ?
C23A C22A C21A 111.2(4) . . ?
C23A C22A H22A 109.4 . . ?
C21A C22A H22A 109.4 . . ?
C23A C22A H22B 109.4 . . ?
C21A C22A H22B 109.4 . . ?
H22A C22A H22B 108.0 . . ?
C22A C23A C24A 111.2(4) . . ?
C22A C23A H23A 109.4 . . ?
C24A C23A H23A 109.4 . . ?
C22A C23A H23B 109.4 . . ?
C24A C23A H23B 109.4 . . ?
H23A C23A H23B 108.0 . . ?
C19A C24A C23A 110.6(4) . . ?
C19A C24A H24A 109.5 . . ?
C23A C24A H24A 109.5 . . ?
C19A C24A H24B 109.5 . . ?
C23A C24A H24B 109.5 . . ?
H24A C24A H24B 108.1 . . ?
C26C C25A C16A 112.2(9) . . ?
C26A C25A C16A 112.5(8) . . ?
C26C C25A H25A 109.2 . . ?
C16A C25A H25A 109.2 . . ?
C26C C25A H25B 109.2 . . ?
C16A C25A H25B 109.2 . . ?
H25A C25A H25B 107.9 . . ?
C6B C1B C2B 120.9(4) . . ?
C6B C1B Cl2 120.5(3) . . ?
C2B C1B Cl2 118.6(4) . . ?
C3B C2B C1B 119.1(4) . . ?
C3B C2B H2B 120.4 . . ?
C1B C2B H2B 120.4 . . ?
C4B C3B C2B 121.3(4) . . ?
C4B C3B H3B 119.4 . . ?
C2B C3B H3B 119.4 . . ?
C3B C4B C5B 119.4(4) . . ?
C3B C4B H4B 120.3 . . ?
C5B C4B H4B 120.3 . . ?
C6B C5B C4B 120.3(4) . . ?
C6B C5B H5B 119.8 . . ?
C4B C5B H5B 119.8 . . ?
C5B C6B C1B 119.0(4) . . ?
C5B C6B N1B 120.0(4) . . ?
C1B C6B N1B 120.8(4) . . ?
C7B N1B C6B 120.4(3) . . ?
C7B N1B C17B 120.8(3) . . ?
C6B N1B C17B 117.7(3) . . ?
O1B C7B N1B 123.3(4) . . ?
O1B C7B C8B 121.2(4) . . ?
N1B C7B C8B 115.4(3) . . ?
C9B C8B N2B 109.7(4) . . ?
C9B C8B C7B 129.5(4) . . ?
N2B C8B C7B 120.7(3) . . ?
C8B C9B C10B 107.3(4) . . ?
C8B C9B H9B 126.4 . . ?
C10B C9B H9B 126.4 . . ?
C11B C10B C15B 118.8(4) . . ?
C11B C10B C9B 133.8(4) . . ?
C15B C10B C9B 107.4(4) . . ?
C12B C11B C10B 118.6(4) . . ?
C12B C11B H11B 120.7 . . ?
C10B C11B H11B 120.7 . . ?
C11B C12B C13B 121.7(4) . . ?
C11B C12B H12B 119.2 . . ?
C13B C12B H12B 119.2 . . ?
C14B C13B C12B 121.8(5) . . ?
C14B C13B H13B 119.1 . . ?
C12B C13B H13B 119.1 . . ?
C13B C14B C15B 116.5(4) . . ?
C13B C14B H14B 121.7 . . ?
C15B C14B H14B 121.7 . . ?
N2B C15B C14B 130.3(4) . . ?
N2B C15B C10B 107.1(4) . . ?
C14B C15B C10B 122.6(4) . . ?
C8B N2B C15B 108.5(3) . . ?
C8B N2B C16B 122.1(3) . . ?
C15B N2B C16B 129.2(3) . . ?
N2B C16B C25B 113.2(4) . . ?
N2B C16B C17B 107.2(3) . . ?
C25B C16B C17B 111.1(3) . . ?
N2B C16B H16B 108.4 . . ?
C25B C16B H16B 108.4 . . ?
C17B C16B H16B 108.4 . . ?
N1B C17B C16B 109.8(3) . . ?
N1B C17B C18B 111.0(3) . . ?
C16B C17B C18B 114.0(3) . . ?
N1B C17B H17B 107.2 . . ?
C16B C17B H17B 107.2 . . ?
C18B C17B H17B 107.2 . . ?
O2B C18B N3B 124.8(4) . . ?
O2B C18B C17B 122.0(4) . . ?
N3B C18B C17B 113.1(4) . . ?
C18B N3B C19B 123.6(4) . . ?
C18B N3B H3B1 118.2 . . ?
C19B N3B H3B1 118.2 . . ?
N3B C19B C20B 110.0(3) . . ?
N3B C19B C24B 110.5(4) . . ?
C20B C19B C24B 109.0(3) . . ?
N3B C19B H19B 109.1 . . ?
C20B C19B H19B 109.1 . . ?
C24B C19B H19B 109.1 . . ?
C21B C20B C19B 111.7(3) . . ?
C21B C20B H20C 109.3 . . ?
C19B C20B H20C 109.3 . . ?
C21B C20B H20D 109.3 . . ?
C19B C20B H20D 109.3 . . ?
H20C C20B H20D 107.9 . . ?
C20B C21B C22B 111.6(4) . . ?
C20B C21B H21C 109.3 . . ?
C22B C21B H21C 109.3 . . ?
C20B C21B H21D 109.3 . . ?
C22B C21B H21D 109.3 . . ?
H21C C21B H21D 108.0 . . ?
C23B C22B C21B 110.4(4) . . ?
C23B C22B H22C 109.6 . . ?
C21B C22B H22C 109.6 . . ?
C23B C22B H22D 109.6 . . ?
C21B C22B H22D 109.6 . . ?
H22C C22B H22D 108.1 . . ?
C22B C23B C24B 111.4(4) . . ?
C22B C23B H23C 109.4 . . ?
C24B C23B H23C 109.4 . . ?
C22B C23B H23D 109.4 . . ?
C24B C23B H23D 109.4 . . ?
H23C C23B H23D 108.0 . . ?
C23B C24B C19B 110.5(4) . . ?
C23B C24B H24C 109.6 . . ?
C19B C24B H24C 109.6 . . ?
C23B C24B H24D 109.6 . . ?
C19B C24B H24D 109.6 . . ?
H24C C24B H24D 108.1 . . ?
C26B C25B C16B 113.0(4) . . ?
C26B C25B H25C 109.0 . . ?
C16B C25B H25C 109.0 . . ?
C26B C25B H25D 109.0 . . ?
C16B C25B H25D 109.0 . . ?
H25C C25B H25D 107.8 . . ?
C31B C26B C27B 118.0(4) . . ?
C31B C26B C25B 121.5(4) . . ?
C27B C26B C25B 120.4(4) . . ?
C28B C27B C26B 120.5(4) . . ?
C28B C27B H27B 119.7 . . ?
C26B C27B H27B 119.7 . . ?
C27B C28B C29B 120.8(5) . . ?
C27B C28B H28B 119.6 . . ?
C29B C28B H28B 119.6 . . ?
O3B C29B C28B 116.7(4) . . ?
O3B C29B C30B 124.0(4) . . ?
C28B C29B C30B 119.3(4) . . ?
C31B C30B C29B 119.4(4) . . ?
C31B C30B H30B 120.3 . . ?
C29B C30B H30B 120.3 . . ?
C30B C31B C26B 121.9(4) . . ?
C30B C31B H31B 119.1 . . ?
C26B C31B H31B 119.1 . . ?
C29B O3B C32B 118.4(4) . . ?
O3B C32B H32D 109.5 . . ?
O3B C32B H32E 109.5 . . ?
H32D C32B H32E 109.5 . . ?
O3B C32B H32F 109.5 . . ?
H32D C32B H32F 109.5 . . ?
H32E C32B H32F 109.5 . . ?
C27A C26A C31A 120.0 . . ?
C27A C26A C25A 118.4(8) . . ?
C31A C26A C25A 121.3(8) . . ?
C26A C27A C28A 120.0 . . ?
C26A C27A H27A 120.0 . . ?
C28A C27A H27A 120.0 . . ?
C29A C28A C27A 120.0 . . ?
C29A C28A H28A 120.0 . . ?
C27A C28A H28A 120.0 . . ?
C28A C29A C30A 120.0 . . ?
C28A C29A O3A 116.6(7) . . ?
C30A C29A O3A 123.3(7) . . ?
C31A C30A C29A 120.0 . . ?
C31A C30A H30A 120.0 . . ?
C29A C30A H30A 120.0 . . ?
C30A C31A C26A 120.0 . . ?
C30A C31A H31A 120.0 . . ?
C26A C31A H31A 120.0 . . ?
C32A O3A C29A 92.7(14) . . ?
O3A C32A H32A 109.5 . . ?
O3A C32A H32B 109.5 . . ?
H32A C32A H32B 109.5 . . ?
O3A C32A H32C 109.5 . . ?
H32A C32A H32C 109.5 . . ?
H32B C32A H32C 109.5 . . ?
C27C C26C C31C 120.0 . . ?
C27C C26C C25A 118.6(9) . . ?
C31C C26C C25A 121.0(9) . . ?
C28C C27C C26C 120.0 . . ?
C28C C27C H27C 120.0 . . ?
C26C C27C H27C 120.0 . . ?
C29C C28C C27C 120.0 . . ?
C29C C28C H28C 120.0 . . ?
C27C C28C H28C 120.0 . . ?
C28C C29C C30C 120.0 . . ?
C28C C29C O3C 116.0(10) . . ?
C30C C29C O3C 122.6(9) . . ?
C31C C30C C29C 120.0 . . ?
C31C C30C H30C 120.0 . . ?
C29C C30C H30C 120.0 . . ?
C30C C31C C26C 120.0 . . ?
C30C C31C H31C 120.0 . . ?
C26C C31C H31C 120.0 . . ?
C29C O3C C32C 120.7(16) . . ?
O3C C32C H32G 109.5 . . ?
O3C C32C H32H 109.5 . . ?
H32G C32C H32H 109.5 . . ?
O3C C32C H32I 109.5 . . ?
H32G C32C H32I 109.5 . . ?
H32H C32C H32I 109.5 . . ?

loop_
_geom_hbond_atom_site_label_D
_geom_hbond_atom_site_label_H
_geom_hbond_atom_site_label_A
_geom_hbond_distance_DH
_geom_hbond_distance_HA
_geom_hbond_distance_DA
_geom_hbond_angle_DHA
_geom_hbond_site_symmetry_A
N3A H3A1 O1A 0.88 2.01 2.867(5) 163.8 1_565
N3B H3B1 O1B 0.88 2.01 2.854(5) 160.0 1_565

_refine_diff_density_max         0.804
_refine_diff_density_min         -0.535
_refine_diff_density_rms         0.094

_shelxl_version_number           2013-2

_shelx_res_file                  
;
TITL tmb2 in P2/n
CELL 1.54184 26.155 6.9777 30.372  90 100.04 90
ZERR 8 0.009  0.0018 0.014 0 0.04  0
LATT 1
SYMM 0.5-X,+Y,0.5-Z
SFAC C H N O Cl
UNIT 256 256 24 24 8
acta 134
L.S. 10
size 0.02 0.04 0.30
PLAN  20
TEMP -173
BOND $H
fmap 2
htab 1.8
EQIV $1 x, y+1, z
HTAB N3A O1A_$1
HTAB N3B O1B_$1
WGHT    0.173800
EXTI    0.000657
FVAR       2.48823
CL1   5    0.488007    0.237193    0.526249    11.00000    0.04302    0.04292 =
         0.06126   -0.00361    0.01806    0.00402
C1A   1    0.423865    0.294062    0.528679    11.00000    0.03850    0.02916 =
         0.05348    0.00145    0.00840    0.00341
C2A   1    0.386890    0.273962    0.490372    11.00000    0.05275    0.03039 =
         0.05201    0.00129    0.01005   -0.00233
AFIX  43
H2A   2    0.396529    0.228272    0.463510    11.00000   -1.20000
AFIX   0
C3A   1    0.335354    0.321419    0.491582    11.00000    0.04284    0.02644 =
         0.05851    0.00343   -0.00287   -0.00479
AFIX  43
H3A   2    0.309861    0.312552    0.465239    11.00000   -1.20000
AFIX   0
C4A   1    0.321554    0.381243    0.531154    11.00000    0.04058    0.03495 =
         0.05984    0.00284    0.00362    0.00040
AFIX  43
H4A   2    0.286290    0.411027    0.531975    11.00000   -1.20000
AFIX   0
C5A   1    0.357988    0.398472    0.569421    11.00000    0.03609    0.03154 =
         0.05045    0.00179    0.00633   -0.00312
AFIX  43
H5A   2    0.347795    0.440065    0.596393    11.00000   -1.20000
AFIX   0
C6A   1    0.410001    0.354972    0.568774    11.00000    0.03426    0.02624 =
         0.04698    0.00297    0.00711   -0.00366
N1A   3    0.448580    0.386088    0.607318    11.00000    0.03277    0.02489 =
         0.04703    0.00051    0.00757    0.00410
C7A   1    0.471514    0.236823    0.631798    11.00000    0.03325    0.03207 =
         0.05346    0.00640    0.01726    0.00303
O1A   4    0.460659    0.067175    0.621283    11.00000    0.03560    0.02892 =
         0.06283    0.00585    0.01362    0.00291
C8A   1    0.512216    0.287331    0.669953    11.00000    0.03132    0.04510 =
         0.04892    0.00405    0.01210    0.00469
C9A   1    0.538047    0.171533    0.702198    11.00000    0.04258    0.05371 =
         0.04967    0.01008    0.01599    0.01383
AFIX  43
H9A   2    0.532421    0.038396    0.705830    11.00000   -1.20000
AFIX   0
C10A  1    0.575510    0.289675    0.729717    11.00000    0.04159    0.07268 =
         0.04131    0.00065    0.00887    0.01728
C11A  1    0.614071    0.255480    0.767368    11.00000    0.05448    0.09063 =
         0.05021    0.00372    0.00462    0.03200
AFIX  43
H11A  2    0.618879    0.130525    0.779821    11.00000   -1.20000
AFIX   0
C12A  1    0.644655    0.404640    0.785898    11.00000    0.06462    0.12795 =
         0.06142   -0.03506   -0.02238    0.04209
AFIX  43
H12A  2    0.671050    0.381925    0.811078    11.00000   -1.20000
AFIX   0
C13A  1    0.637431    0.590849    0.768086    11.00000    0.07709    0.09267 =
         0.07657   -0.03844   -0.01618    0.02235
AFIX  43
H13A  2    0.658719    0.692026    0.781873    11.00000   -1.20000
AFIX   0
C14A  1    0.600632    0.629662    0.731528    11.00000    0.04905    0.07690 =
         0.05871   -0.02168    0.00006    0.00885
AFIX  43
H14A  2    0.596100    0.755461    0.719519    11.00000   -1.20000
AFIX   0
C15A  1    0.569616    0.476150    0.712265    11.00000    0.03957    0.06388 =
         0.04049   -0.00611    0.01090    0.00837
N2A   3    0.530608    0.472547    0.675523    11.00000    0.03367    0.04555 =
         0.04398    0.00074    0.00853    0.00493
C16A  1    0.511355    0.624527    0.643946    11.00000    0.04001    0.03937 =
         0.04448    0.00184    0.00877   -0.00457
AFIX  13
H16A  2    0.513326    0.748792    0.660558    11.00000   -1.20000
AFIX   0
C17A  1    0.454438    0.580492    0.625927    11.00000    0.03457    0.02431 =
         0.04668    0.00443    0.00618   -0.00081
AFIX  13
H17A  2    0.442390    0.672221    0.600976    11.00000   -1.20000
AFIX   0
C18A  1    0.419664    0.609570    0.661676    11.00000    0.02828    0.02895 =
         0.04756    0.00764    0.00369   -0.00105
O2A   4    0.398657    0.473890    0.677285    11.00000    0.04192    0.03485 =
         0.05513    0.00290    0.01435   -0.00502
N3A   3    0.415148    0.793519    0.673340    11.00000    0.03913    0.02692 =
         0.05509    0.00247    0.01634    0.00181
AFIX  43
H3A1  2    0.433908    0.879165    0.662041    11.00000    0.05968
AFIX   0
C19A  1    0.381292    0.861146    0.703447    11.00000    0.03427    0.03445 =
         0.04331   -0.00101    0.01164    0.00031
AFIX  13
H19A  2    0.370496    0.748877    0.720128    11.00000   -1.20000
AFIX   0
C20A  1    0.332523    0.954149    0.676429    11.00000    0.03676    0.03429 =
         0.04818    0.00102    0.01129   -0.00054
AFIX  23
H20A  2    0.342750    1.061764    0.658574    11.00000   -1.20000
H20B  2    0.313599    0.858882    0.655534    11.00000   -1.20000
AFIX   0
C21A  1    0.297106    1.028028    0.707565    11.00000    0.03566    0.04551 =
         0.05394    0.00126    0.01270   -0.00046
AFIX  23
H21A  2    0.284160    0.918573    0.723218    11.00000   -1.20000
H21B  2    0.266787    1.093461    0.689765    11.00000   -1.20000
AFIX   0
C22A  1    0.325931    1.167409    0.741930    11.00000    0.04670    0.04180 =
         0.06020   -0.00637    0.01900   -0.00505
AFIX  23
H22A  2    0.335515    1.283399    0.726447    11.00000   -1.20000
H22B  2    0.302760    1.207159    0.762804    11.00000   -1.20000
AFIX   0
C23A  1    0.374505    1.076796    0.768105    11.00000    0.05238    0.04175 =
         0.04956   -0.00430    0.01411   -0.01124
AFIX  23
H23A  2    0.364664    0.969165    0.786158    11.00000   -1.20000
H23B  2    0.393405    1.172650    0.788850    11.00000   -1.20000
AFIX   0
C24A  1    0.409990    1.003007    0.736996    11.00000    0.03837    0.03800 =
         0.05497    0.00346    0.00548   -0.00708
AFIX  23
H24A  2    0.422363    1.112104    0.720848    11.00000   -1.20000
H24B  2    0.440654    0.939718    0.754829    11.00000   -1.20000
AFIX   0
C25A  1    0.543503    0.642848    0.606131    11.00000    0.04138    0.05126 =
         0.05010   -0.00307    0.01345   -0.01530
AFIX  23
H25A  2    0.543377    0.518355    0.590478    11.00000   -1.20000
H25B  2    0.527055    0.739060    0.584184    11.00000   -1.20000
AFIX   0

CL2   5    0.259967   -0.267010    0.417033    11.00000    0.04860    0.05620 =
         0.05296   -0.00372    0.00456    0.00648
C1B   1    0.295767   -0.204540    0.468877    11.00000    0.03536    0.03390 =
         0.05359    0.00193    0.00406    0.00112
C2B   1    0.349839   -0.219419    0.475247    11.00000    0.03953    0.03713 =
         0.06107    0.00555    0.01746    0.00728
AFIX  43
H2B   2    0.366560   -0.262161    0.451663    11.00000   -1.20000
AFIX   0
C3B   1    0.378478   -0.171422    0.516057    11.00000    0.03221    0.03238 =
         0.06708    0.00809    0.00774   -0.00011
AFIX  43
H3B   2    0.415287   -0.178195    0.520280    11.00000   -1.20000
AFIX   0
C4B   1    0.354969   -0.113869    0.550857    11.00000    0.03265    0.03360 =
         0.05622    0.00447   -0.00224   -0.00094
AFIX  43
H4B   2    0.375293   -0.082602    0.579002    11.00000   -1.20000
AFIX   0
C5B   1    0.300490   -0.101604    0.544461    11.00000    0.03540    0.02807 =
         0.05167    0.00300    0.00315    0.00366
AFIX  43
H5B   2    0.283920   -0.063557    0.568516    11.00000   -1.20000
AFIX   0
C6B   1    0.270919   -0.144716    0.503281    11.00000    0.02984    0.02486 =
         0.05173    0.00365    0.00245    0.00075
N1B   3    0.215713   -0.114660    0.495705    11.00000    0.02779    0.02313 =
         0.05487   -0.00085    0.00061   -0.00001
C7B   1    0.182907   -0.265564    0.491110    11.00000    0.03619    0.02534 =
         0.04970   -0.00188    0.00584   -0.00155
O1B   4    0.197738   -0.434930    0.494066    11.00000    0.03822    0.02050 =
         0.06283    0.00123    0.00596    0.00060
C8B   1    0.127270   -0.217011    0.479746    11.00000    0.03407    0.02217 =
         0.05781    0.00145    0.00327   -0.00007
C9B   1    0.084859   -0.334375    0.475599    11.00000    0.03338    0.03156 =
         0.07001   -0.00268    0.00673   -0.00712
AFIX  43
H9B   2    0.085015   -0.467541    0.482131    11.00000   -1.20000
AFIX   0
C10B  1    0.040628   -0.220533    0.459750    11.00000    0.03068    0.03287 =
         0.06883   -0.00460    0.00472   -0.00378
C11B  1   -0.013045   -0.259596    0.448678    11.00000    0.03862    0.04070 =
         0.08101   -0.00333    0.00613   -0.00871
AFIX  43
H11B  2   -0.025893   -0.385764    0.451165    11.00000   -1.20000
AFIX   0
C12B  1   -0.046087   -0.112147    0.434322    11.00000    0.03150    0.04932 =
         0.07899   -0.00598    0.00350   -0.00501
AFIX  43
H12B  2   -0.082202   -0.137479    0.426324    11.00000   -1.20000
AFIX   0
C13B  1   -0.028030    0.076204    0.431072    11.00000    0.03683    0.04618 =
         0.07799   -0.00488   -0.00084    0.00181
AFIX  43
H13B  2   -0.052347    0.175239    0.421463    11.00000   -1.20000
AFIX   0
C14B  1    0.024071    0.121126    0.441465    11.00000    0.03420    0.03725 =
         0.06683   -0.00246    0.00128    0.00125
AFIX  43
H14B  2    0.036279    0.248225    0.438989    11.00000   -1.20000
AFIX   0
C15B  1    0.058011   -0.030434    0.455852    11.00000    0.02811    0.03365 =
         0.05865    0.00020    0.00127   -0.00196
N2B   3    0.111603   -0.032011    0.468283    11.00000    0.02864    0.02554 =
         0.06454    0.00049    0.00209   -0.00058
C16B  1    0.148810    0.123124    0.466563    11.00000    0.03225    0.02110 =
         0.05866   -0.00103    0.00254   -0.00055
AFIX  13
H16B  2    0.132936    0.245513    0.474775    11.00000   -1.20000
AFIX   0
C17B  1    0.196794    0.079937    0.502190    11.00000    0.03137    0.02115 =
         0.05619    0.00123    0.00137   -0.00031
AFIX  13
H17B  2    0.224698    0.171160    0.497163    11.00000   -1.20000
AFIX   0
C18B  1    0.188060    0.108935    0.550609    11.00000    0.02673    0.02280 =
         0.05801    0.00080    0.00628    0.00101
O2B   4    0.187359   -0.025522    0.576319    11.00000    0.04541    0.02863 =
         0.06297    0.00506    0.01210   -0.00133
N3B   3    0.183208    0.294887    0.561338    11.00000    0.04071    0.02476 =
         0.05051    0.00009    0.00578    0.00183
AFIX  43
H3B1  2    0.179413    0.380176    0.539668    11.00000    0.08710
AFIX   0
C19B  1    0.183912    0.362221    0.606894    11.00000    0.03362    0.03107 =
         0.05148    0.00103    0.01003   -0.00221
AFIX  13
H19B  2    0.175903    0.252457    0.625742    11.00000   -1.20000
AFIX   0
C20B  1    0.237924    0.442207    0.626418    11.00000    0.03234    0.03988 =
         0.04933    0.00491    0.00909    0.00038
AFIX  23
H20C  2    0.264059    0.338979    0.627357    11.00000   -1.20000
H20D  2    0.246979    0.545075    0.606682    11.00000   -1.20000
AFIX   0
C21B  1    0.239711    0.521189    0.672913    11.00000    0.03675    0.04201 =
         0.04922    0.00403    0.00688    0.00073
AFIX  23
H21C  2    0.274413    0.577210    0.683683    11.00000   -1.20000
H21D  2    0.234378    0.415456    0.693372    11.00000   -1.20000
AFIX   0
C22B  1    0.198364    0.673908    0.673941    11.00000    0.04511    0.03632 =
         0.06171   -0.00505    0.01075    0.00284
AFIX  23
H22C  2    0.199011    0.716292    0.705140    11.00000   -1.20000
H22D  2    0.205864    0.786383    0.656243    11.00000   -1.20000
AFIX   0
C23B  1    0.145195    0.595562    0.654905    11.00000    0.03642    0.04425 =
         0.07594   -0.00833    0.01555    0.00560
AFIX  23
H23C  2    0.118970    0.698035    0.654671    11.00000   -1.20000
H23D  2    0.136520    0.490515    0.674241    11.00000   -1.20000
AFIX   0
C24B  1    0.143148    0.520551    0.607610    11.00000    0.03117    0.03662 =
         0.06633   -0.00557    0.00597    0.00026
AFIX  23
H24C  2    0.149796    0.626990    0.587806    11.00000   -1.20000
H24D  2    0.108104    0.468782    0.596183    11.00000   -1.20000
AFIX   0
C25B  1    0.163716    0.147911    0.420465    11.00000    0.03808    0.03284 =
         0.05943    0.00602    0.00010   -0.00077
AFIX  23
H25C  2    0.191237    0.246477    0.422342    11.00000   -1.20000
H25D  2    0.178188    0.025711    0.411514    11.00000   -1.20000
AFIX   0
C26B  1    0.118619    0.206014    0.385069    11.00000    0.03962    0.03762 =
         0.05686    0.00133    0.00244    0.00081
C27B  1    0.090453    0.067775    0.357565    11.00000    0.05006    0.03698 =
         0.06267    0.00057   -0.00349    0.00259
AFIX  43
H27B  2    0.101270   -0.062353    0.359877    11.00000   -1.20000
AFIX   0
C28B  1    0.046909    0.119074    0.326978    11.00000    0.04824    0.03701 =
         0.06866   -0.00315   -0.00874   -0.00254
AFIX  43
H28B  2    0.028382    0.023841    0.308295    11.00000   -1.20000
AFIX   0
C29B  1    0.030027    0.307843    0.323299    11.00000    0.04314    0.04341 =
         0.05878    0.00410   -0.00458    0.00408
C30B  1    0.057651    0.447486    0.350598    11.00000    0.04618    0.03039 =
         0.06274    0.00387   -0.00068   -0.00111
AFIX  43
H30B  2    0.046494    0.577245    0.348518    11.00000   -1.20000
AFIX   0
C31B  1    0.101444    0.395159    0.380723    11.00000    0.04581    0.03295 =
         0.05454    0.00482   -0.00415   -0.00213
AFIX  43
H31B  2    0.120323    0.491016    0.398956    11.00000   -1.20000
AFIX   0
O3B   4   -0.012884    0.344875    0.292179    11.00000    0.05017    0.04488 =
         0.07721    0.00339   -0.01715    0.00289
C32B  1   -0.031316    0.537528    0.287153    11.00000    0.04324    0.04744 =
         0.05730    0.01016    0.00297    0.00869
AFIX 137
H32D  2   -0.063695    0.541271    0.265364    11.00000   -1.50000
H32E  2   -0.005214    0.618044    0.276613    11.00000   -1.50000
H32F  2   -0.037696    0.585548    0.316031    11.00000   -1.50000
AFIX  66
part -1
C26A  1    0.596193    0.739848    0.621783    10.50000    0.03141    0.05216 =
         0.04707   -0.01015    0.01608    0.00495
C27A  1    0.596988    0.934804    0.631280    10.50000    0.03048    0.04382 =
         0.06703   -0.01602    0.02156   -0.01475
AFIX  43
H27A  2    0.565790    1.007236    0.625342    10.50000   -1.20000
AFIX  65
C28A  1    0.643430    1.023780    0.649466    10.50000    0.02408    0.06424 =
         0.06397   -0.01792    0.01257   -0.00947
AFIX  43
H28A  2    0.643973    1.157023    0.655957    10.50000   -1.20000
AFIX  65
C29A  1    0.689078    0.917801    0.658154    10.50000    0.03238    0.07072 =
         0.07043    0.01212    0.02098    0.00415
C30A  1    0.688284    0.722845    0.648656    10.50000    0.03170    0.07431 =
         0.07884    0.00878    0.01927    0.00559
AFIX  43
H30A  2    0.719483    0.650414    0.654594    10.50000   -1.20000
AFIX  65
C31A  1    0.641842    0.633867    0.630471    10.50000    0.05199    0.05008 =
         0.06558    0.00631    0.02862    0.01738
AFIX  43
H31A  2    0.641300    0.500623    0.623979    10.50000   -1.20000
AFIX   0
O3A   4    0.735024    1.018496    0.678781    10.50000    0.07224    0.08177 =
         0.11210    0.01821    0.02944    0.00077
C32A  1    0.766505    0.857903    0.677460    10.50000    0.16280
AFIX 137
H32A  2    0.803059    0.895546    0.685306    10.50000   -1.50000
H32B  2    0.760055    0.803231    0.647278    10.50000   -1.50000
H32C  2    0.758512    0.762135    0.698868    10.50000   -1.50000
AFIX  66
PART 2
C26C  1    0.598713    0.701425    0.623377    10.50000    0.04350    0.03695 =
         0.06327   -0.00620    0.01841   -0.01625
C27C  1    0.609381    0.894202    0.632131    10.50000    0.02782    0.06202 =
         0.05701   -0.00145    0.00977    0.00464
AFIX  43
H27C  2    0.582954    0.987416    0.623974    10.50000   -1.20000
AFIX  65
C28C  1    0.658718    0.950594    0.652820    10.50000    0.03175    0.04597 =
         0.12436    0.01077   -0.00124   -0.00619
AFIX  43
H28C  2    0.666009    1.082348    0.658803    10.50000   -1.20000
AFIX  65
C29C  1    0.697386    0.814208    0.664756    10.50000    0.02208    0.05426 =
         0.15135    0.03491   -0.02875   -0.01074
C30C  1    0.686718    0.621431    0.656003    10.50000    0.04720    0.05799 =
         0.16544    0.04480    0.03051    0.01858
AFIX  43
H30C  2    0.713146    0.528218    0.664160    10.50000   -1.20000
AFIX  65
C31C  1    0.637382    0.565037    0.635313    10.50000    0.05184    0.04521 =
         0.09925    0.00619    0.03172    0.00698
AFIX  43
H31C  2    0.630090    0.433282    0.629331    10.50000   -1.20000
AFIX   0
O3C   4    0.743977    0.879420    0.694836    10.50000    0.13955
C32C  1    0.749931    1.081154    0.708454    10.50000    0.13200
AFIX 137
H32G  2    0.786840    1.110193    0.718127    10.50000   -1.50000
H32H  2    0.731211    1.104545    0.733217    10.50000   -1.50000
H32I  2    0.735717    1.163420    0.683111    10.50000   -1.50000
dfix 1.42 o3c c32c o3a c32a
AFIX   0
HKLF 4

REM  tmb2 in P2/n
REM R1 =  0.0888 for    6331 Fo > 4sig(Fo)  and  0.1308 for all   10338 data
REM    742 parameters refined using      2 restraints

END

WGHT      0.1755      0.5248

REM Instructions for potential hydrogen bonds
HTAB N3A O1A_$1
HTAB N3B O1B_$1

REM Highest difference peak  0.804,  deepest hole -0.535,  1-sigma level  0.094
Q1    1   0.4838  0.2385  0.5609  11.00000  0.05    0.80
Q2    1   0.7309  1.2433  0.6978  11.00000  0.05    0.74
Q3    1   0.4910  0.2434  0.4882  11.00000  0.05    0.71
Q4    1   0.2415 -0.2799  0.4451  11.00000  0.05    0.68
Q5    1   0.7477  0.7979  0.6667  11.00000  0.05    0.60
Q6    1   0.2710 -0.2673  0.3832  11.00000  0.05    0.59
Q7    1   0.7812  0.9215  0.6885  11.00000  0.05    0.52
Q8    1   0.2900 -0.2032  0.4460  11.00000  0.05    0.43
Q9    1   0.2923 -0.1154  0.5794  11.00000  0.05    0.43
Q10   1   0.3003 -0.1828  0.4414  11.00000  0.05    0.42
Q11   1   0.4095  0.3048  0.4580  11.00000  0.05    0.41
Q12   1   0.4114  0.3064  0.5490  11.00000  0.05    0.40
Q13   1   0.1115 -0.0472  0.4221  11.00000  0.05    0.38
Q14   1   0.1797 -0.0413  0.6158  11.00000  0.05    0.37
Q15   1   0.3219  0.9323  0.6158  11.00000  0.05    0.36
Q16   1   0.2396 -0.2944  0.3856  11.00000  0.05    0.35
Q17   1   0.1974 -0.4421  0.5340  11.00000  0.05    0.35
Q18   1   0.3406  0.3918  0.5951  11.00000  0.05    0.35
Q19   1   0.1684  0.1211  0.4904  11.00000  0.05    0.34
Q20   1   0.4439  0.3216  0.4980  11.00000  0.05    0.33
;
_shelx_res_checksum              10632
